# Supplementary material for: Promoter trapping method: transcription factor purification using human telomerase reverse transcriptase promoter
Source: Proteome Sci. 2014 Nov 18;12:53. doi: 10.1186/s12953-014-0053-2 (PMC4240814; doi:10.1186/s12953-014-0053-2)
Supplement: Additional file 1: — hTERT Promoter Trap Protein Identifications in Cell Line HEK293. A list comprised of all 208 proteins, with hyperlinks, identified in all three replicate PT experiments. Proteins were chosen based on a minimum of 99% protein probability using Scaffold version 3.6.2. [file 12953_2014_53_MOESM1_ESM.xls]

## Sheet: promoter_trap_whole_cell_HEK
#	Bio View:Identified Proteins (208/315)Including 0 Decoys	Accession Number	biological regulation	cellular process/biological regulation	metabolic process	organelle part	molecular function
1	Heterogeneous nuclear ribonucleoprotein A1 OS=Homo sapiens GN=HNRNPA1 PE=1 SV=5	ROA1_HUMAN		gene expression	alternative nuclear mRNA splicing, via spliceosome	nucleoplasm (intermediate filament cytoskeleton)	single-stranded DNA binding
2	Clathrin heavy chain 1 OS=Homo sapiens GN=CLTC PE=1 SV=5	CLH1_HUMAN	epidermal growth factor receptor signaling pathway	post-Golgi vesicle-mediated transport/epidermal growth factor receptor signaling pathway	receptor internalization	clathrin-coated endocytic vesicle membrane (spindle)	protein binding
3	Heterogeneous nuclear ribonucleoprotein D0 OS=Homo sapiens GN=HNRNPD PE=1 SV=1	HNRPD_HUMAN	positive regulation of transcription, DNA-dependent	gene expression/positive regulation of transcription, DNA-dependent	RNA metabolic process	nucleolus (nucleus)	RNA binding
4	Heterogeneous nuclear ribonucleoprotein R OS=Homo sapiens GN=HNRNPR PE=1 SV=1	HNRPR_HUMAN		gene expression	mRNA processing	nucleolus (nucleoplasm)	nucleotide binding
5	DNA-dependent protein kinase catalytic subunit OS=Homo sapiens GN=PRKDC PE=1 SV=3	PRKDC_HUMAN	positive regulation of transcription from RNA polymerase II promoter	B cell lineage commitment/positive regulation of transcription from RNA polymerase II promoter	protein modification process	transcription factor complex (nucleolus)	protein kinase activity
6	Heterogeneous nuclear ribonucleoprotein K OS=Homo sapiens GN=HNRNPK PE=1 SV=1	HNRPK_HUMAN	positive regulation of low-density lipoprotein receptor biosynthetic process	gene expression/positive regulation of transcription, DNA-dependent	nuclear mRNA splicing, via spliceosome	nucleolus (nuclear chromatin)	single-stranded DNA binding
7	Far upstream element-binding protein 2 OS=Homo sapiens GN=KHSRP PE=1 SV=4	FUBP2_HUMAN	regulation of transcription, DNA-dependent	gene expression/regulation of transcription, DNA-dependent	mRNA metabolic process	nucleolus (nucleoplasm)	RNA binding
8	Filamin-A OS=Homo sapiens GN=FLNA PE=1 SV=4	FLNA_HUMAN	negative regulation of transcription factor activity	platelet activation/negative regualtion of transcription factor activity	protein stabilization	Myb complex (nucleus)	signal transducer activity
9	Heterogeneous nuclear ribonucleoproteins A2/B1 OS=Homo sapiens GN=HNRNPA2B1 PE=1 SV=2	ROA2_HUMAN		gene expression	mRNA processing	nucleolus (nucleoplasm)	single-stranded telomeric DNA binding
10	Heterogeneous nuclear ribonucleoprotein L OS=Homo sapiens GN=HNRNPL PE=1 SV=2	HNRPL_HUMAN		gene expression	RNA processing	nucleoplasm (pronucleus)	nucleotide binding
11	Poly [ADP-ribose] polymerase 1 OS=Homo sapiens GN=PARP1 PE=1 SV=4	PARP1_HUMAN	negative regulation of transcription from RNA polymerase II promoter	transforming growth factor beta receptor signaling pathway/negative regulation of transcription from RNA polymerase II promoter	transcription, DNA-dependent	transcription factor complex (nucleolus)	NAD+ ADP-ribosyltransferase activity
12	ATP-citrate synthase OS=Homo sapiens GN=ACLY PE=1 SV=3	ACLY_HUMAN	positive regulation of cellular metabolic process	ATP catabolic process/positive regulation of cellular metabolic process	triacylglycerol biosynthetic process	nucleolus	cofactor binding
13	Heterogeneous nuclear ribonucleoprotein Q OS=Homo sapiens GN=SYNCRIP PE=1 SV=2	HNRPQ_HUMAN		RNA processing	nuclear mRNA splicing, via spliceosome	nucleoplasm	poly(A) binding
14	Splicing factor, proline- and glutamine-rich OS=Homo sapiens GN=SFPQ PE=1 SV=2	SFPQ_HUMAN	regulation of transcription, DNA-dependent	DNA repair/regulation of transcription, DNA dependent	transcription, DNA-dependent	nuclear matrix (nucleoplasm)	nucleotide binding
15	Heat shock 70 kDa protein 1A/1B OS=Homo sapiens GN=HSPA1A PE=1 SV=5	HSP71_HUMAN	negative regulation of cell growth	gene expression/negative regulation of cell growth	protein refolding	nuclear speck	ubiquitin protein ligase binding
16	U5 small nuclear ribonucleoprotein 200 kDa helicase OS=Homo sapiens GN=SNRNP200 PE=1 SV=2	U520_HUMAN		cis assembly of pre-catalytic spliceosome	nuclear mRNA splicing, via spliceosome	nucleoplasm (nucleus)	ATP binding
17	Heterogeneous nuclear ribonucleoprotein A/B OS=Homo sapiens GN=HNRNPAB PE=1 SV=2	ROAA_HUMAN	epithelial to mesenchymal transition	epithelial to mesenchymal transition		nucleolus (nucleus)	transcription factor activity
18	Non-POU domain-containing octamer-binding protein OS=Homo sapiens GN=NONO PE=1 SV=4	NONO_HUMAN	regulation of transcription, DNA-dependent	DNA repair/regulation of transcription, DNA dependent	transcription, DNA-dependent	nuclear matrix (nucleus)	identical protein binding
19	Far upstream element-binding protein 1 OS=Homo sapiens GN=FUBP1 PE=1 SV=3	FUBP1_HUMAN	positive regulation of gene expression	transcription from RNA polymerase II promoter/positive regulation of gene regulation	transcription from RNA polymerase II promoter	nucleolus (nucleus)	transcription factor activity
20	Actin, cytoplasmic 2 OS=Homo sapiens GN=ACTG1 PE=1 SV=1	ACTG_HUMAN	blood coagulation	sarcomere organization/blood coagulation		filamentous actin (cytoskeleton)	structural constituent of cytoskeleton
21	Heterogeneous nuclear ribonucleoprotein U OS=Homo sapiens GN=HNRNPU PE=1 SV=6	HNRPU_HUMAN		gene expression	nuclear mRNA splicing, via spliceosome	nucleoplasm	ATP binding
22	Heterogeneous nuclear ribonucleoprotein D-like OS=Homo sapiens GN=HNRPDL PE=1 SV=3	HNRDL_HUMAN	regulation of transcription, DNA-dependent	transcription, DNA-dependent/regulation of transcription, DNA-dependent	transcription, DNA-dependent	nucleus	double-stranded DNA binding
23	Transitional endoplasmic reticulum ATPase OS=Homo sapiens GN=VCP PE=1 SV=4	TERA_HUMAN	caspase activation	retrograde protein transport, ER to cytosol/caspase activation	protein amino acid N-linked glycosylation via asparagine	nucleolus (nucleus)	ATPase activity
24	Fatty acid synthase OS=Homo sapiens GN=FASN PE=1 SV=3	FAS_HUMAN	positive regulation of cellular metabolic process	fatty acid biosynthetic process/positive regulation of cellular metabolic process	triacylglycerol biosynthetic process	melanosome	nucleotide binding
25	Matrin-3 OS=Homo sapiens GN=MATR3 PE=1 SV=2	MATR3_HUMAN				nuclear inner membrane	structural molecule activity
26	Splicing factor 3B subunit 3 OS=Homo sapiens GN=SF3B3 PE=1 SV=4	SF3B3_HUMAN		gene expression	mRNA processing	nucleoplasm (small nuclear ribonucleoprotein complex)	nucleic acid binding
27	X-ray repair cross-complementing protein 5 OS=Homo sapiens GN=XRCC5 PE=1 SV=3	XRCC5_HUMAN	telomere maintenance	telomere maintenance	transcription, DNA-dependent	nucleoplasm (nuclear chromosome, telomeric region)	5'-deoxyribose-5-phosphate lyase activity
28	Splicing factor 3B subunit 1 OS=Homo sapiens GN=SF3B1 PE=1 SV=3	SF3B1_HUMAN		gene expression	RNA splicing, via transesterification reactions	nuclear speck (nucleus)	chromatin binding
29	U1 small nuclear ribonucleoprotein 70 kDa OS=Homo sapiens GN=SNRNP70 PE=1 SV=2	RU17_HUMAN	regulation of RNA splicing	gene expression/regulation of RNA splicing	mRNA processing	nucleoplasm (nuclear speck)	RNA binding
30	Nucleolar RNA helicase 2 OS=Homo sapiens GN=DDX21 PE=1 SV=5	DDX21_HUMAN				nucleolus	ATP-dependent RNA helicase activity
31	Heterogeneous nuclear ribonucleoprotein A3 OS=Homo sapiens GN=HNRNPA3 PE=1 SV=2	ROA3_HUMAN		RNA splicing	RNA splicing	nucleoplasm	nucleotide binding
32	X-ray repair cross-complementing protein 6 OS=Homo sapiens GN=XRCC6 PE=1 SV=2	XRCC6_HUMAN	telomere maintenance	telomere maintenance	double-strand break repair	transcription factor complex (nucleus)	5'-deoxyribose-5-phosphate lyase activity
33	Poly(U)-binding-splicing factor PUF60 OS=Homo sapiens GN=PUF60 PE=1 SV=1	PUF60_HUMAN	regulation of transcription, DNA-dependent	transcription, DNA-dependent/regulation of transcription, DNA-dependent	transcription, DNA-dependent	nucleolus	nucleotide binding
34	Tubulin beta chain OS=Homo sapiens GN=TUBB PE=1 SV=2	TBB5_HUMAN	natural killer cell mediated cytotoxicity	cell motion/natural killer cell mediated cytotoxity		nuclear envelope lumen	GTPase activity
35	Tubulin alpha-1B chain OS=Homo sapiens GN=TUBA1B PE=1 SV=1	TBA1B_HUMAN		protein polymerization	cellular protein metabolic process	microtubule	GTPase activity
36	Pre-mRNA-processing-splicing factor 8 OS=Homo sapiens GN=PRPF8 PE=1 SV=2	PRP8_HUMAN		RNA splicing, via transesterification reactions	RNA splicing, via transesterification reactions	nuclear speck (snRNP U5)	RNA binding
37	Interleukin enhancer-binding factor 3 OS=Homo sapiens GN=ILF3 PE=1 SV=3	ILF3_HUMAN	positive regulation of transcription, DNA-dependent	M phase/positive regulation of transcription, DNA-dependent	transcription, DNA-dependent	nucleolus	DNA binding
38	ATP-dependent RNA helicase A OS=Homo sapiens GN=DHX9 PE=1 SV=4	DHX9_HUMAN		cellular response to heat	RNA splicing	nucleoplasm (centrosome)	ATP-dependent RNA helicase activity
39	Small nuclear ribonucleoprotein E OS=Homo sapiens GN=SNRPE PE=1 SV=1	RUXE_HUMAN		gene expression	RNA metabolic process	nucleoplasm (U12-dependent sliceosome)	RNA binding
40	Small nuclear ribonucleoprotein-associated protein N OS=Homo sapiens GN=SNRPN PE=1 SV=1	RSMN_HUMAN		RNA splicing	RNA splicing	small nuclear ribonucleoprotein complex	RNA binding
41	Transportin-1 OS=Homo sapiens GN=TNPO1 PE=1 SV=2	TNPO1_HUMAN		protein import into nucleus, translocation	RNA metabolic process	nucleus	nuclear localization sequence binding
42	Heterogeneous nuclear ribonucleoprotein H OS=Homo sapiens GN=HNRNPH1 PE=1 SV=4	HNRH1_HUMAN	regulation of RNA splicing	gene expression/regulation of RNA-splicing	nuclear mRNA splicing, via spliceosome	nucleolus	poly(U) binding
43	Activated RNA polymerase II transcriptional coactivator p15 OS=Homo sapiens GN=SUB1 PE=1 SV=3	TCP4_HUMAN	regulation of transcription from RNA polymerase II promoter	transcription, DNA-dependent/regulation of transcription from RNA polymerase II promoter	transcription, DNA-dependent	transcription factor complex (nucleus)	transcription coactivator activity
44	ATP-dependent RNA helicase DDX1 OS=Homo sapiens GN=DDX1 PE=1 SV=2	DDX1_HUMAN	regulation of translational initiation	spliceosome assembly/regulation of translational initiation	spliceosome assembly	nucleolus	transcription cofactor activity
45	Probable ATP-dependent RNA helicase DDX17 OS=Homo sapiens GN=DDX17 PE=1 SV=2	DDX17_HUMAN	positive regulation of transcription from RNA polymerase II promoter	transcription, DNA-dependent/positive regulation of transcription from RNA polymerase II promoter\	transcription, DNA-dependent	nucleolus	transcription coactivator activity
46	DAZ-associated protein 1 OS=Homo sapiens GN=DAZAP1 PE=1 SV=1	DAZP1_HUMAN		cell differentiation		nucleolus	nucleotide binding
47	Staphylococcal nuclease domain-containing protein 1 OS=Homo sapiens GN=SND1 PE=1 SV=1	SND1_HUMAN	gene silencing by RNA	transcription, DNA-dependent/gene silencing by RNA	transcription, DNA-dependent	nucleus (melanosome)	nuclease activity
48	High mobility group protein B1 OS=Homo sapiens GN=HMGB1 PE=1 SV=3	HMGB1_HUMAN	positive regulation of caspase activity	cell structure disassembly during apoptosis/positive regulation of caspase activity	DNA fragmentation during apoptosis	nucleoplasm (transcriptional repressor complex, condensed chromosome)	transcription factor activity
49	Interleukin enhancer-binding factor 2 OS=Homo sapiens GN=ILF2 PE=1 SV=2	ILF2_HUMAN	positive regulation of transcription, DNA-dependent	transcription, DNA-dependent/positive regulation of transcription, DNA-dependent	transcription, DNA-dependent	nucleolus	transferase activity
50	Cleavage and polyadenylation specificity factor subunit 6 OS=Homo sapiens GN=CPSF6 PE=1 SV=2	CPSF6_HUMAN		protein tetramerization	mRNA polyadenylation	nucleolus	nucleotide binding
51	Exosome complex exonuclease RRP44 OS=Homo sapiens GN=DIS3 PE=1 SV=2	RRP44_HUMAN		gene expression	RNA metabolic process	nucleolus	RNA binding
52	Small nuclear ribonucleoprotein Sm D2 OS=Homo sapiens GN=SNRPD2 PE=1 SV=1	SMD2_HUMAN		gene expression	RNA metabolic process	nucleoplasm (small nuclear ribonucleoprotein complex)	protein binding
53	UPF0568 protein C14orf166 OS=Homo sapiens GN=C14orf166 PE=1 SV=1	CN166_HUMAN	positive regulation of transcription from RNA polymerase II promoter	transcription, DNA-dependent/positive regulation of transcription from RNA polymerase II promoter	transcription, DNA-dependent	nucleolus (microtubule organizing center)	identical protein binding
54	Glyceraldehyde-3-phosphate dehydrogenase OS=Homo sapiens GN=GAPDH PE=1 SV=3	G3P_HUMAN	protein stabilization	microtubule cytoskeleton organization/protein stabilization	gluconeogenesis	nucleus	glyceraldehyde-3-phosphate dehydrogenase (phosphorylating) activity
55	Serine/arginine-rich splicing factor 1 OS=Homo sapiens GN=SRSF1 PE=1 SV=2	SRSF1_HUMAN		gene expression	transcription from RNA polymerase II promoter	nucleoplasm	RS domain binding
56	U2 small nuclear ribonucleoprotein A' OS=Homo sapiens GN=SNRPA1 PE=1 SV=2	RU2A_HUMAN		RNA splicing	RNA splicing	nucleoplasm (small nuclear ribonucleoprotein complex)	RNA binding
57	Cleavage stimulation factor subunit 3 OS=Homo sapiens GN=CSTF3 PE=1 SV=1	CSTF3_HUMAN		gene expression	mRNA cleavage	nucleolus	RNA binding
58	Symplekin OS=Homo sapiens GN=SYMPK PE=1 SV=2	SYMPK_HUMAN		mRNA processing	mRNA processing	nucleolus	protein binding
59	Small nuclear ribonucleoprotein G OS=Homo sapiens GN=SNRPG PE=1 SV=1	RUXG_HUMAN		gene expression	RNA metabolic process	nucleoplasm (U12-dependent sliceosome)	RNA binding
60	116 kDa U5 small nuclear ribonucleoprotein component OS=Homo sapiens GN=EFTUD2 PE=1 SV=1	U5S1_HUMAN		gene expression	GTP catabolic process	nucleoplasm	GTPase activity
61	RNA-binding protein 25 OS=Homo sapiens GN=RBM25 PE=1 SV=3	RBM25_HUMAN	regulation of alternative nuclear mRNA splicing, via spliceosome	apoptosis/regulation of alternative nuclear mRNA spicing, via spicesome	RNA splicing	nuclear speck	nucleotide binding
62	ELAV-like protein 1 OS=Homo sapiens GN=ELAVL1 PE=1 SV=2	ELAV1_HUMAN	positive regulation of translation	gene expression/positive regulation of translation	RNA metabolic process	nucleoplasm	AU-rich element binding
63	Polypyrimidine tract-binding protein 1 OS=Homo sapiens GN=PTBP1 PE=1 SV=1	PTBP1_HUMAN	negative regulation of muscle cell differentiation	gene expression/negative regulation of muscle cell differentiation	mRNA processing	nucleolus	nucleotide binding
64	ATP-dependent RNA helicase DDX3X OS=Homo sapiens GN=DDX3X PE=1 SV=3	DDX3X_HUMAN	negative regulation of caspase activity	transcription, DNA-dependent/neagtive regulation of caspase activity	ATP catabolic process	nuclear speck (cytosolic small ribosomalsubunit)	ATP-dependent DNA helicase activity
65	Splicing factor 3B subunit 2 OS=Homo sapiens GN=SF3B2 PE=1 SV=2	SF3B2_HUMAN		gene expression	mRNA processing	nucleoplasm	nucleic acid binding
66	Putative RNA-binding protein Luc7-like 2 OS=Homo sapiens GN=LUC7L2 PE=1 SV=2	LC7L2_HUMAN				nuclear speck	enzyme binding
67	Heterogeneous nuclear ribonucleoproteins C1/C2 OS=Homo sapiens GN=HNRNPC PE=1 SV=4	HNRPC_HUMAN		RNA splicing	RNA splicing	nucleoplasm	RNA binding
68	Cleavage stimulation factor subunit 2 OS=Homo sapiens GN=CSTF2 PE=1 SV=1	CSTF2_HUMAN		gene expression	mRNA cleavage	nucleoplasm (mRNA cleavage and polydenylation specificity factor complex)	nucleotide binding
69	Splicing factor U2AF 65 kDa subunit OS=Homo sapiens GN=U2AF2 PE=1 SV=4	U2AF2_HUMAN	negative regulation of nuclear mRNA splicing, via spliceosome	gene expression/negative regulation of nuclear mRNA splicing, via spliceosome	mRNA processing	nucleoplasm	enzyme binding
70	Heterogeneous nuclear ribonucleoprotein A0 OS=Homo sapiens GN=HNRNPA0 PE=1 SV=1	ROA0_HUMAN		gene expression	mRNA processing	nucleolus	AU-rich element binding
71	Keratin, type I cytoskeletal 10 OS=Homo sapiens GN=KRT10 PE=1 SV=6	K1C10_HUMAN		keratinocyte differentiation		keratin filament (intermediate filament)	structural molecule activity
72	TAR DNA-binding protein 43 OS=Homo sapiens GN=TARDBP PE=1 SV=1	TADBP_HUMAN	negative regulation by host of viral transcription	RNA splicing/negative regulation by host of viral transcription	RNA splicing	nucleolus	transcription factor activity
73	Transcription activator BRG1 OS=Homo sapiens GN=SMARCA4 PE=1 SV=2	SMCA4_HUMAN	positive regulation of transcription factor activity	transcription, DNA-dependent/positive regulation of transcription factor activity	transcription, DNA-dependent	SWI/SNF complex (nuclear chromatin)	helicase activity
74	Splicing factor 3A subunit 3 OS=Homo sapiens GN=SF3A3 PE=1 SV=1	SF3A3_HUMAN		gene expression	nuclear mRNA 3'-splice site recognition	nucleoplasm (nuclear speck)	zinc ion binding
75	Pre-mRNA 3'-end-processing factor FIP1 OS=Homo sapiens GN=FIP1L1 PE=1 SV=1	FIP1_HUMAN		mRNA processing	mRNA processing	mRNA cleavage and polyadenylation specificity factor complex (nucleus)	RNA binding
76	Serrate RNA effector molecule homolog OS=Homo sapiens GN=SRRT PE=1 SV=1	SRRT_HUMAN	regulation of transcription, DNA-dependent	primary microRNA processing/regulation of transcription, DNA-dependent	primary microRNA processing	nucleoplasm	DNA binding
77	U2 snRNP-associated SURP motif-containing protein OS=Homo sapiens GN=U2SURP PE=1 SV=2	SR140_HUMAN		RNA processing	RNA processing	nucleolus	nucleotide binding
78	Paraspeckle component 1 OS=Homo sapiens GN=PSPC1 PE=1 SV=1	PSPC1_HUMAN	regulation of transcription, DNA-dependent	transcription, DNA-dependent/regulation of transcription, DNA-dependent	transcription, DNA-dependent	nuclear matrix	nucleotide binding
79	Eukaryotic translation initiation factor 3 subunit B OS=Homo sapiens GN=EIF3B PE=1 SV=3	EIF3B_HUMAN	regulation of translational initiation	gene expression/regulation of translational initiation	cellular protein metabolic process		translation initiation factor activity
80	Small nuclear ribonucleoprotein Sm D3 OS=Homo sapiens GN=SNRPD3 PE=1 SV=1	SMD3_HUMAN		gene expression	ncRNA metabolic process	nucleoplasm (small nuclear ribonucleoprotein complex)	enzyme binding
81	Polyadenylate-binding protein 4 OS=Homo sapiens GN=PABPC4 PE=1 SV=1	PABP4_HUMAN	blood coagulation	RNA processing/blood coagulation	RNA catabolic process	nucleus	poly(rC) binding
82	RNA-binding protein 39 OS=Homo sapiens GN=RBM39 PE=1 SV=2	RBM39_HUMAN	regulation of transcription, DNA-dependent	RNA processing/regulation of transcription, DNA-dependent	transcription, DNA-dependent	nucleoplasm (nuclear speck)	nucleotide binding
83	Structural maintenance of chromosomes protein 1A OS=Homo sapiens GN=SMC1A PE=1 SV=2	SMC1A_HUMAN	cell cycle checkpoint	DNA damage response, signal transduction/cell cycle checkpoint	RNA splicing	nucleolus (condensed nuclear chromosome)	microtubule motor activity
84	DNA mismatch repair protein Msh6 OS=Homo sapiens GN=MSH6 PE=1 SV=2	MSH6_HUMAN	positive regulation of helicase activity	maintenance of DNA repeat elements/positive regulation of helicase activity	ATP catabolic process	MutSalpha complex (nuclear chromosome)	ATPase activity
85	Creatine kinase U-type, mitochondrial OS=Homo sapiens GN=CKMT1A PE=1 SV=1	KCRU_HUMAN		cellular nitrogen compound metabolic process	creatine metabolic process	mitochondrial inner membrane	ATP binding
86	RNA-binding protein FUS OS=Homo sapiens GN=FUS PE=1 SV=1	FUS_HUMAN		RNA splicing	RNA splicing	nucleolus	zinc ion binding
87	Putative pre-mRNA-splicing factor ATP-dependent RNA helicase DHX15 OS=Homo sapiens GN=DHX15 PE=1 SV=2	DHX15_HUMAN		mRNA processing	mRNA processing	nucleolus	ATP binding
88	Insulin-like growth factor 2 mRNA-binding protein 1 OS=Homo sapiens GN=IGF2BP1 PE=1 SV=2	IF2B1_HUMAN	regulation of cytokine biosynthetic process	regulation of mRNA stability involved in response to stress/regulation of cytokine biosynthetic process	regulation of mRNA stability involved in response to stress	nucleolus (intracellular membrane-bounded organelle)	mRNA 3'-UTR binding
89	THO complex subunit 2 OS=Homo sapiens GN=THOC2 PE=1 SV=2	THOC2_HUMAN		intronless viral mRNA export from host nucleus	RNA splicing	THO complex	RNA binding
90	U1 small nuclear ribonucleoprotein C OS=Homo sapiens GN=SNRPC PE=1 SV=1	RU1C_HUMAN		spliceosomal snRNP biogenesis	nuclear mRNA splicing, via spliceosome	Cajal body	U1 snRNA binding
91	Alpha-globin transcription factor CP2 OS=Homo sapiens GN=TFCP2 PE=1 SV=2	TFCP2_HUMAN	regulation of transcription from RNA polymerase II promoter	transcription, DNA-dependent/regulation of transcription from RNA polymerase II promoter	transcription, DNA-dependent	nucleus	transcription factor activity
92	Probable ATP-dependent RNA helicase DDX46 OS=Homo sapiens GN=DDX46 PE=1 SV=2	DDX46_HUMAN		RNA splicing	RNA splicing	nuclear speck	RNA binding
93	Serine-threonine kinase receptor-associated protein OS=Homo sapiens GN=STRAP PE=1 SV=1	STRAP_HUMAN	negative regulation of transcription from RNA polymerase II promoter	transforming growth factor beta receptor signaling pathway/negative regulation of transcription from RNA polymerase II promoter	RNA splicing	spliceosome (nucleus)	receptor binding
94	Keratin, type II cytoskeletal 1 OS=Homo sapiens GN=KRT1 PE=1 SV=6	K2C1_HUMAN	regulation of angiogenesis	complement activation, lectin pathway/regulation of angiogenesis	complement activation, lectin pathway	intermediate filament	carbohydrate binding
95	Small nuclear ribonucleoprotein Sm D1 OS=Homo sapiens GN=SNRPD1 PE=1 SV=1	SMD1_HUMAN		gene expression	RNA metabolic process	nucleoplasm	RNA binding
96	SWI/SNF complex subunit SMARCC1 OS=Homo sapiens GN=SMARCC1 PE=1 SV=3	SMRC1_HUMAN	positive regulation of transcription from RNA polymerase II promoter	transcription, DNA-dependent/positive regulation of transcription from RNA polymerase II promoter	transcription, DNA-dependent	nucleolus (SWI/SNF complex)	transcription coactivator activity
97	DNA mismatch repair protein Msh2 OS=Homo sapiens GN=MSH2 PE=1 SV=1	MSH2_HUMAN	positive regulation of helicase activity	germ cell development/positive regulation of helicase activity	mismatch repair	MutSbeta complex (nuclear chromosome)	DNA-dependent ATPase activity
98	Protein FAM98B OS=Homo sapiens GN=FAM98B PE=1 SV=1	FA98B_HUMAN
99	Cleavage and polyadenylation specificity factor subunit 1 OS=Homo sapiens GN=CPSF1 PE=1 SV=2	CPSF1_HUMAN		gene expression	mRNA processing	nucleoplasm (mRNA cleavage and polydenylation specificity factor complex)	mRNA 3'-UTR binding
100	Pre-mRNA-processing factor 40 homolog A OS=Homo sapiens GN=PRPF40A PE=1 SV=2	PR40A_HUMAN	regulation of cell shape	cytoskeleton organization/regulation of cell shape	RNA splicing	nuclear speck	protein binding
101	CAD protein OS=Homo sapiens GN=CAD PE=1 SV=3	PYR1_HUMAN		pyrimidine nucleoside biosynthetic process	'de novo' pyrimidine base biosynthetic process	nuclear matrix	aspartate carbamoyltransferase activity
102	Poly(rC)-binding protein 2 OS=Homo sapiens GN=PCBP2 PE=1 SV=1	PCBP2_HUMAN	negative regulation of type I interferon production	gene expression/negative regulation of type I interferon production	RNA splicing	nucleolus	enzyme binding
103	Heterogeneous nuclear ribonucleoprotein F OS=Homo sapiens GN=HNRNPF PE=1 SV=3	HNRPF_HUMAN	regulation of RNA splicing	gene expression/regulation of RNA splicing	nuclear mRNA splicing, via spliceosome	nucleolus	single-stranded RNA binding
104	Actin-like protein 6A OS=Homo sapiens GN=ACTL6A PE=1 SV=1	ACL6A_HUMAN	regulation of transcription from RNA polymerase II promoter	signal transduction/regulation of transcription from RNA polymerase II promoter	transcription, DNA-dependent	NuA4 histone acetyltransferase complex (nucleus)	transcription coactivator activity
105	Cell division cycle and apoptosis regulator protein 1 OS=Homo sapiens GN=CCAR1 PE=1 SV=2	CCAR1_HUMAN	regulation of transcription, DNA-dependent	gene expression/regulation of transcription, DNA-dependent	RNA splicing	nucleoplasm	ligand-dependent nuclear receptor transcription coactivator activity
106	Cleavage and polyadenylation specificity factor subunit 5 OS=Homo sapiens GN=NUDT21 PE=1 SV=1	CPSF5_HUMAN		gene expression	transcription from RNA polymerase II promoter	nucleoplasm (centrosome)	hydrolase activity
107	U4/U6.U5 tri-snRNP-associated protein 2 OS=Homo sapiens GN=USP39 PE=1 SV=2	SNUT2_HUMAN		spliceosome assembly	mRNA processing	nucleus	ubiquitin thiolesterase activity
108	Elongation factor 1-alpha 1 OS=Homo sapiens GN=EEF1A1 PE=1 SV=1	EF1A1_HUMAN (+1)	regulation of transcription, DNA-dependent	gene expression/regulation of transcription, DNA-dependent	transcription, DNA-dependent	nucleus	GTPase activity
109	SWI/SNF complex subunit SMARCC2 OS=Homo sapiens GN=SMARCC2 PE=1 SV=1	SMRC2_HUMAN	regulation of transcription from RNA polymerase II promoter	transcription, DNA-dependent/regulation of transcription from RNA polymerase II promoter	transcription, DNA-dependent	nucleolus	transcription coactivator activity
110	DNA ligase 3 OS=Homo sapiens GN=LIG3 PE=1 SV=2	DNLI3_HUMAN		reciprocal meiotic recombination	lagging strand elongation	nucleoplasm (chromosome)	zinc ion binding
111	Nucleoporin NUP188 homolog OS=Homo sapiens GN=NUP188 PE=1 SV=1	NU188_HUMAN	cytokine and chemokine mediated signaling pathway	cytokine and chemokine mediated signaling pathway	carbohydrate metabolic process	nuclear envelope (nuclear pore)
112	Serine/arginine-rich splicing factor 11 OS=Homo sapiens GN=SRSF11 PE=1 SV=1	SRS11_HUMAN		gene expression	mRNA processing	nucleolus	nucleotide binding
113	Splicing factor U2AF 35 kDa subunit OS=Homo sapiens GN=U2AF1 PE=1 SV=3	U2AF1_HUMAN		gene expression	mRNA processing	nucleoplasm	RS domain binding
114	Serine/arginine-rich splicing factor 2 OS=Homo sapiens GN=SRSF2 PE=1 SV=4	SRSF2_HUMAN		gene expression	mRNA processing	nucleoplasm	transcription corepressor activity
115	Pre-mRNA-processing factor 19 OS=Homo sapiens GN=PRPF19 PE=1 SV=1	PRP19_HUMAN		spliceosome assembly	nuclear mRNA splicing, via spliceosome	nuclear speck (spindle)	ubiquitin-ubiquitin ligase activity
116	RuvB-like 1 OS=Homo sapiens GN=RUVBL1 PE=1 SV=1	RUVB1_HUMAN	regulation of growth	DNA replication-independent nucleosome assembly at centromere/regulation of growth	transcription, DNA-dependent	nucleolus (intracellular membrane-bounded organelle)	ATP binding
117	Importin subunit beta-1 OS=Homo sapiens GN=KPNB1 PE=1 SV=2	IMB1_HUMAN	cytokine and chemokine mediated signaling pathway	DNA fragmentation during apoptosis/cytokine and chomokine mediated signaling pathway	DNA fragmentation during apoptosis	nucleoplasm (nuclear membrane)	nuclear localization sequence binding
118	Cleavage and polyadenylation specificity factor subunit 7 OS=Homo sapiens GN=CPSF7 PE=1 SV=1	CPSF7_HUMAN		gene expression	mRNA processing	nucleoplasm (mRNA cleavage specificity factor complex)	nucleotide binding
119	General transcription factor 3C polypeptide 1 OS=Homo sapiens GN=GTF3C1 PE=1 SV=4	TF3C1_HUMAN		gene expression	transcription, DNA-dependent	nucleoplasm (transcription factor TFIIIC complex)	DNA binding
120	Splicing factor 3A subunit 1 OS=Homo sapiens GN=SF3A1 PE=1 SV=1	SF3A1_HUMAN		gene expression	nuclear mRNA splicing, via spliceosome	nucleolus	protein binding
121	High mobility group protein B2 OS=Homo sapiens GN=HMGB2 PE=1 SV=2	HMGB2_HUMAN	positive regulation of nuclease activity	apoptosis/positive regulation of nuclease activity	DNA fragmentation during apoptosis	nucleoplasm (condensed chromosome)	chemoattractant activity
122	Histone H2A type 2-A OS=Homo sapiens GN=HIST2H2AA3 PE=1 SV=3	H2A2A_HUMAN (+1)		nucleosome assembly		nucleosome	DNA binding
123	NAD-dependent malic enzyme, mitochondrial OS=Homo sapiens GN=ME2 PE=1 SV=1	MAOM_HUMAN		malate metabolic process	malate metabolic process	mitochondrial matrix	malate dehydrogenase (oxaloacetate-decarboxylating) activity
124	Keratin, type II cytoskeletal 2 epidermal OS=Homo sapiens GN=KRT2 PE=1 SV=2	K22E_HUMAN		keratinization		intermediate filament	structural constituent of cytoskeleton
125	Cold shock domain-containing protein E1 OS=Homo sapiens GN=CSDE1 PE=1 SV=2	CSDE1_HUMAN	regulation of transcription, DNA-dependent	regulation of transcription, DNA-dependent			RNA binding
126	Nuclear mitotic apparatus protein 1 OS=Homo sapiens GN=NUMA1 PE=1 SV=2	NUMA1_HUMAN		nucleus organization		nucleoplasm (spindle microtubule)	protein binding
127	Poly(rC)-binding protein 1 OS=Homo sapiens GN=PCBP1 PE=1 SV=2	PCBP1_HUMAN		RNA splicing	RNA splicing	nucleoplasm	single-stranded DNA binding
128	High mobility group protein HMG-I/HMG-Y OS=Homo sapiens GN=HMGA1 PE=1 SV=3	HMGA1_HUMAN	negative regulation of chromatin silencing	base-excision repair/negative regulation of chromatin silencing	transcription, DNA-dependent	nucleoplasm (transcription factor complex)	DNA-(apurinic or apyrimidinic site) lyase activity
129	Luc7-like protein 3 OS=Homo sapiens GN=LUC7L3 PE=1 SV=2	LC7L3_HUMAN		apoptosis	mRNA processing	nuclear speck	DNA binding
130	Insulin-like growth factor 2 mRNA-binding protein 2 OS=Homo sapiens GN=IGF2BP2 PE=1 SV=2	IF2B2_HUMAN	negative regulation of translation	negative regulation of translation		cytoskeletal part (nucleus)	translation regulator activity
131	5'-3' exoribonuclease 2 OS=Homo sapiens GN=XRN2 PE=1 SV=1	XRN2_HUMAN	cell growth	cell growth	RNA catabolic process	nucleolus	zinc ion binding
132	Calcium/calmodulin-dependent protein kinase type II subunit delta OS=Homo sapiens GN=CAMK2D PE=1 SV=3	KCC2D_HUMAN	regulation of ryanodine-sensitive calcium-release channel activity	G1/S transition of mitotic cell cycle/regulation of ryanodine-sensitive calcium-release channel activity	protein amino acid phosphorylation	nucleoplasm	calmodulin-dependent protein kinase activity
133	DNA topoisomerase 2-beta OS=Homo sapiens GN=TOP2B PE=1 SV=3	TOP2B_HUMAN		axonogenesis	DNA-dependent DNA replication	nucleoplasm (heterochromatin)	DNA topoisomerase (ATP-hydrolyzing) activity
134	Spectrin beta chain, non-erythrocytic 1 OS=Homo sapiens GN=SPTBN1 PE=1 SV=2	SPTB2_HUMAN	SMAD protein nuclear translocation	common-partner SMAD protein phosphorylation/SMAD protein nuclear translocation	common-partner SMAD protein phosphorylation	nucleolus	structural constituent of cytoskeleton
135	Keratin, type I cytoskeletal 9 OS=Homo sapiens GN=KRT9 PE=1 SV=3	K1C9_HUMAN		intermediate filament organization		keratin filament	structural constituent of cytoskeleton
136	Nucleolysin TIAR OS=Homo sapiens GN=TIAL1 PE=1 SV=1	TIAR_HUMAN	positive regulation of cell proliferation	stem cell division/positive regulation of cell proliferation		nucleus (lysosome)	nucleotide binding
137	THO complex subunit 4 OS=Homo sapiens GN=ALYREF PE=1 SV=3	THOC4_HUMAN		gene expression	mRNA 3'-end processing	nuclear speck	nucleotide binding
138	Integrator complex subunit 3 OS=Homo sapiens GN=INTS3 PE=1 SV=1	INT3_HUMAN	G2/M transition checkpoint	DNA repair/G2/M transition checkpoint	DNA repair	integrator complex	protein binding
139	Probable ATP-dependent RNA helicase DDX5 OS=Homo sapiens GN=DDX5 PE=1 SV=1	DDX5_HUMAN	negative regulation of transcription from RNA polymerase II promoter	transcription, DNA-dependent/negative regulation of transcription from RNA polymerase II promoter	transcription, DNA-dependent	nucleolus	transcription coactivator activity
140	Heterogeneous nuclear ribonucleoprotein M OS=Homo sapiens GN=HNRNPM PE=1 SV=3	HNRPM_HUMAN		gene expression	alternative nuclear mRNA splicing, via spliceosome	nuclear matrix	RNA binding
141	Importin subunit alpha-2 OS=Homo sapiens GN=KPNA2 PE=1 SV=1	IMA2_HUMAN	cytokine and chemokine mediated signaling pathway	NLS-bearing substrate import into nucleus/cytokine and chemokine mediated signaling pathway	DNA metabolic process	nucleoplasm	histone deacetylase binding
142	Protein dpy-30 homolog OS=Homo sapiens GN=DPY30 PE=1 SV=1	DPY30_HUMAN	regulation of transcription, DNA-dependent	transcription, DNA-dependent/regulation of transcription, DNA-dependent	transcription, DNA-dependent	nucleolus (COMPASS complex)	identical protein binding
143	Cleavage and polyadenylation specificity factor subunit 3 OS=Homo sapiens GN=CPSF3 PE=1 SV=1	CPSF3_HUMAN		gene expression	transcription from RNA polymerase II promoter	nucleoplasm (mRNA cleavage and polyadenylation specificity factor complex)	metal ion binding
144	Cytoplasmic dynein 1 heavy chain 1 OS=Homo sapiens GN=DYNC1H1 PE=1 SV=5	DYHC1_HUMAN		microtubule-based movement		centrosome (cytoplasmic dynein complex)	microtubule motor activity
145	Cleavage and polyadenylation specificity factor subunit 2 OS=Homo sapiens GN=CPSF2 PE=1 SV=2	CPSF2_HUMAN		gene expression	transcription from RNA polymerase II promoter	nucleoplasm (mRNA cleavage and polyadenylation specificity factor complex)	RNA binding
146	DNA topoisomerase 1 OS=Homo sapiens GN=TOP1 PE=1 SV=2	TOP1_HUMAN		embryonic cleavage	DNA replication	nucleolus (replication fork protection complex)	DNA topoisomerase type I activity
147	Putative RNA-binding protein 3 OS=Homo sapiens GN=RBM3 PE=1 SV=1	RBM3_HUMAN	regulation of translation	RNA processing/regulation of translation	RNA processing	large ribosomal subunit (nucleus)	nucleotide binding
148	Nuclear pore complex protein Nup93 OS=Homo sapiens GN=NUP93 PE=1 SV=2	NUP93_HUMAN	cytokine and chemokine mediated signaling pathway	transmembrane transport/cytokine and chemokine mediated signaling pathway	carbohydrate metabolic process	nuclear membrane (nuclear envelope)
149	Ran GTPase-activating protein 1 OS=Homo sapiens GN=RANGAP1 PE=1 SV=1	RAGP1_HUMAN	signal transduction	mitotic cell cycle/signal transduction		nuclear membrane	Ran GTPase activator activity
150	Sister chromatid cohesion protein PDS5 homolog B OS=Homo sapiens GN=PDS5B PE=1 SV=1	PDS5B_HUMAN	negative regulation of cell proliferation	cell proliferation/negative regulation of cell proliferation		nucleolus	ATP binding
151	Casein kinase II subunit alpha OS=Homo sapiens GN=CSNK2A1 PE=1 SV=1	CSK21_HUMAN	positive regulation of Wnt receptor signaling pathway	signal transduction/positive regulation of Wnt receptor signaling pathway	protein amino acid phosphorylation	NuRD complex (nucleus)	protein serine/threonine kinase activity
152	14-3-3 protein epsilon OS=Homo sapiens GN=YWHAE PE=1 SV=1	1433E_HUMAN	negative regulation of protein amino acid dephosphorylation	apoptosis/negative regulation of protein amino acid dephosphorylation		kinesin complex (melanosome)	protein domain specific binding
153	T-complex protein 1 subunit epsilon OS=Homo sapiens GN=CCT5 PE=1 SV=1	TCPE_HUMAN		cellular protein metabolic process	cellular protein metabolic process	nucleolus (microtubule)	unfolded protein binding
154	Bromodomain adjacent to zinc finger domain protein 1A OS=Homo sapiens GN=BAZ1A PE=1 SV=2	BAZ1A_HUMAN	regulation of transcription, DNA-dependent	chromatin remodeling/regulation of transcription, DNA-dependent	transcription, DNA-dependent	chromatin accessibility complex (nuclear chromosome)	zinc ion binding
155	Eukaryotic translation initiation factor 3 subunit A OS=Homo sapiens GN=EIF3A PE=1 SV=1	EIF3A_HUMAN		gene expression	cellular protein metabolic process	nucleolus	structural molecule activity
156	Histone H2B type 1-B OS=Homo sapiens GN=HIST1H2BB PE=1 SV=2	H2B1B_HUMAN (+13)		nucleosome assembly		nucleosome	DNA binding
157	WD repeat-containing protein 61 OS=Homo sapiens GN=WDR61 PE=1 SV=1	WDR61_HUMAN	positive regulation of transcription from RNA polymerase II promoter	Wnt receptor signaling pathway/positive regulation of transcription from RNA polymerase II promoter	transcription, DNA-dependent	Cdc73/Paf1 complex (nucleolus)	protein binding
158	DNA damage-binding protein 1 OS=Homo sapiens GN=DDB1 PE=1 SV=1	DDB1_HUMAN	cell cycle checkpoint	Wnt receptor signaling pathway/cell cycle checkpoint	proteasomal ubiquitin-dependent protein catabolic process	nucleoplasm	damaged DNA binding
159	Serine/arginine-rich splicing factor 5 OS=Homo sapiens GN=SRSF5 PE=1 SV=1	SRSF5_HUMAN	regulation of cell cycle	gene expression/regulation of cell cycle	transcription from RNA polymerase II promoter	nucleoplasm	RS domain binding
160	KH domain-containing, RNA-binding, signal transduction-associated protein 1 OS=Homo sapiens GN=KHDRBS1 PE=1 SV=1	KHDR1_HUMAN	negative regulation of transcription, DNA-dependent	cell proliferation/negative regulation of transcription, DNA-dependent	transcription, DNA-dependent	nucleus	DNA binding
161	Structural maintenance of chromosomes protein 3 OS=Homo sapiens GN=SMC3 PE=1 SV=2	SMC3_HUMAN	signal transduction	sister chromatid cohesion/signal transduction	DNA repair	nucleoplasm	microtubule motor activity
162	Probable ATP-dependent RNA helicase DDX23 OS=Homo sapiens GN=DDX23 PE=1 SV=3	DDX23_HUMAN		cis assembly of pre-catalytic spliceosome	nuclear mRNA splicing, via spliceosome	nucleoplasm	ATP binding
163	Heterogeneous nuclear ribonucleoprotein U-like protein 1 OS=Homo sapiens GN=HNRNPUL1 PE=1 SV=2	HNRL1_HUMAN	regulation of transcription, DNA-dependent	gene expression/regulation of transcription, DNA-dependent	transcription, DNA-dependent	nucleoplasm	enzyme binding
164	SWI/SNF-related matrix-associated actin-dependent regulator of chromatin subfamily B member 1 OS=Homo sapiens GN=SMARCB1 PE=1 SV=2	SNF5_HUMAN	positive regulation of transcription factor activity	cell cycle/positive regulation of transcription factor activity	DNA integration	nucleolus (nuclear chromosome)	transcription coactivator activity
165	U3 small nucleolar RNA-interacting protein 2 OS=Homo sapiens GN=RRP9 PE=1 SV=1	U3IP2_HUMAN		rRNA processing	rRNA processing	nucleolus	RNA binding
166	General transcription factor 3C polypeptide 4 OS=Homo sapiens GN=GTF3C4 PE=1 SV=2	TF3C4_HUMAN	positive regulation of catalytic activity	gene expression/positive regulation of catalytic activity	transcription, DNA-dependent	nucleoplasm (transcription factor TFIIIC complex)	histone acetyltransferase activity
167	T-complex protein 1 subunit delta OS=Homo sapiens GN=CCT4 PE=1 SV=4	TCPD_HUMAN		protein folding	cellular protein metabolic process	nucleolus	unfolded protein binding
168	Cleavage stimulation factor subunit 1 OS=Homo sapiens GN=CSTF1 PE=1 SV=1	CSTF1_HUMAN		gene expression	mRNA cleavage	nucleoplasm	RNA binding
169	Superkiller viralicidic activity 2-like 2 OS=Homo sapiens GN=SKIV2L2 PE=1 SV=3	SK2L2_HUMAN		nuclear mRNA splicing, via spliceosome	maturation of 5.8S rRNA	nucleolus	protein binding
170	Exosome complex component RRP46 OS=Homo sapiens GN=EXOSC5 PE=1 SV=1	EXOS5_HUMAN		gene expression	DNA deamination	nucleolus	3'-5'-exoribonuclease activity
171	Serine/threonine-protein phosphatase PP1-beta catalytic subunit OS=Homo sapiens GN=PPP1CB PE=1 SV=3	PP1B_HUMAN	regulation of glycogen catabolic process	transforming growth factor beta receptor signaling pathway/regulation of glycogen catabolic process	triacylglycerol catabolic process	nucleolus	myosin-light-chain-phosphatase activity
172	Serine/arginine repetitive matrix protein 2 OS=Homo sapiens GN=SRRM2 PE=1 SV=2	SRRM2_HUMAN		nuclear mRNA splicing, via spliceosome	nuclear mRNA splicing, via spliceosome	nucleolus	protein N-terminus binding
173	Pre-mRNA-processing factor 6 OS=Homo sapiens GN=PRPF6 PE=1 SV=1	PRP6_HUMAN	positive regulation of transcription from RNA polymerase II promoter	gene expression/positive regulation of transcription from RNA polymerase II promoter	RNA splicing, via transesterification reactions	nuclear speck	transcription coactivator activity
174	Serine/threonine-protein phosphatase 2A 65 kDa regulatory subunit A alpha isoform OS=Homo sapiens GN=PPP2R1A PE=1 SV=4	2AAA_HUMAN	negative regulation of cell growth	gene expression/negative regulation of cell growth	protein amino acid dephosphorylation	chromosome, centromeric region (nucleus, mitochondrian)	protein serine/threonine phosphatase activity
175	Apoptotic chromatin condensation inducer in the nucleus OS=Homo sapiens GN=ACIN1 PE=1 SV=2	ACINU_HUMAN	cell structure disassembly during apoptosis	apoptosis/cell structure disassembly during apoptosis	ATP catabolic process	nucleolus (nuclear speck)	ATPase activity
176	Splicing factor 3A subunit 2 OS=Homo sapiens GN=SF3A2 PE=1 SV=2	SF3A2_HUMAN		nuclear mRNA 3'-splice site recognition	mRNA processing	nucleoplasm (small nuclear ribonucleoprotein complex)	zinc ion binding
177	DNA-directed RNA polymerase II subunit RPB3 OS=Homo sapiens GN=POLR2C PE=1 SV=2	RPB3_HUMAN	positive regulation of viral transcription	gene expression/positive regulation of viral transcription	mRNA capping	nucleolus	DNA-directed RNA polymerase activity
178	Nuclear cap-binding protein subunit 1 OS=Homo sapiens GN=NCBP1 PE=1 SV=1	NCBP1_HUMAN	regulation of translational initiation	gene expression/regulation of translational initiation	RNA metabolic process	nucleoplasm	DNA binding
179	Splicing factor 3B subunit 4 OS=Homo sapiens GN=SF3B4 PE=1 SV=1	SF3B4_HUMAN		RNA splicing, via transesterification reactions	RNA splicing, via transesterification reactions	nucleoplasm (U12-dependent sliceosome)	nucleotide binding
180	7SK snRNA methylphosphate capping enzyme OS=Homo sapiens GN=MEPCE PE=1 SV=1	MEPCE_HUMAN		snRNA modification	RNA methylation		RNA methyltransferase activity
181	Zinc finger RNA-binding protein OS=Homo sapiens GN=ZFR PE=1 SV=2	ZFR_HUMAN				nucleolus	RNA binding
182	T-complex protein 1 subunit eta OS=Homo sapiens GN=CCT7 PE=1 SV=2	TCPH_HUMAN		cellular protein metabolic process	cellular protein metabolic process	microtubule	identical protein binding
183	RNA-binding protein 45 OS=Homo sapiens GN=RBM45 PE=1 SV=1	RBM45_HUMAN		cell differentiation		nucleus	nucleotide binding
184	Protein transport protein Sec23A OS=Homo sapiens GN=SEC23A PE=1 SV=2	SC23A_HUMAN		intracellular protein transport	cellular protein metabolic process	ER to Golgi transport vesicle membrane (COPII vesicle coat)	zinc ion binding
185	Structural maintenance of chromosomes protein 4 OS=Homo sapiens GN=SMC4 PE=1 SV=2	SMC4_HUMAN		DNA repair	DNA recombination	nucleolus (condensin complex)	ATP binding
186	Leucine-rich repeat and WD repeat-containing protein 1 OS=Homo sapiens GN=LRWD1 PE=1 SV=2	LRWD1_HUMAN		establishment or maintenance of chromatin architecture	DNA replication initiation	centromeric heterochromatin (nuclear origin of replication recognition complex)	methyl-CpG binding
187	U4/U6 small nuclear ribonucleoprotein Prp4 OS=Homo sapiens GN=PRPF4 PE=1 SV=2	PRP4_HUMAN		gene expression	RNA splicing, via transesterification reactions	Cajal body (nucleus)	protein binding
188	U4/U6 small nuclear ribonucleoprotein Prp31 OS=Homo sapiens GN=PRPF31 PE=1 SV=2	PRP31_HUMAN		nuclear mRNA splicing, via spliceosome	assembly of spliceosomal tri-snRNP	Cajal body (nucleus)	ribonucleoprotein binding
189	Chromodomain-helicase-DNA-binding protein 4 OS=Homo sapiens GN=CHD4 PE=1 SV=2	CHD4_HUMAN	regulation of transcription from RNA polymerase II promoter	chromatin modification/regulation of transcription from RNA polymerase II promoter	transcription, DNA-dependent	NuRD complex (nucleus, centrosome)	ATP-dependent DNA helicase activity
190	General transcription factor II-I OS=Homo sapiens GN=GTF2I PE=1 SV=2	GTF2I_HUMAN	negative regulation of angiogenesis	signal transduction/negative regulation of angiogenesis	transcription initiation from RNA polymerase II promoter	nucleolus	transcription factor activity
191	Inosine-5'-monophosphate dehydrogenase 2 OS=Homo sapiens GN=IMPDH2 PE=1 SV=2	IMDH2_HUMAN		lymphocyte proliferation	purine ribonucleoside monophosphate biosynthetic process	peroxisomal membrane (nucleus)	IMP dehydrogenase activity
192	U8 snoRNA-decapping enzyme OS=Homo sapiens GN=NUDT16 PE=1 SV=2	NUD16_HUMAN				nucleoplasm	hydrolase activity
193	Casein kinase II subunit beta OS=Homo sapiens GN=CSNK2B PE=1 SV=1	CSK2B_HUMAN	negative regulation of blood vessel endothelial cell migration	cellular protein complex assembly/negative regulation of blood vessels endothelial cell migration		PcG protein complex	protein kinase regulator activity
194	Epiplakin OS=Homo sapiens GN=EPPK1 PE=1 SV=2	EPIPL_HUMAN				cytoskeleton	structural molecule activity
195	Pre-mRNA branch site protein p14 OS=Homo sapiens GN=SF3B14 PE=1 SV=1	PM14_HUMAN		RNA splicing	RNA splicing	nucleoplasm (U12-dependent sliceosome)	nucleotide binding
196	Ankyrin repeat and FYVE domain-containing protein 1 OS=Homo sapiens GN=ANKFY1 PE=1 SV=2	ANFY1_HUMAN				endosome membrane (intracellular membrane-bounded organelle)	metal ion binding
197	High mobility group protein B3 OS=Homo sapiens GN=HMGB3 PE=1 SV=4	HMGB3_HUMAN		DNA recombination	DNA recombination	nucleus (chromosome)	DNA bending activity
198	Calcium homeostasis endoplasmic reticulum protein OS=Homo sapiens GN=CHERP PE=1 SV=3	CHERP_HUMAN	negative regulation of cell proliferation	release of sequestered calcium ion into cytosol/negative regulation of cell proliferation	RNA processing	sarcoplasmic reticulum membrane	RNA binding
199	ATP-dependent RNA helicase DDX42 OS=Homo sapiens GN=DDX42 PE=1 SV=1	DDX42_HUMAN				nuclear speck	RNA binding
200	General transcription factor 3C polypeptide 3 OS=Homo sapiens GN=GTF3C3 PE=1 SV=1	TF3C3_HUMAN		transcription from RNA polymerase III promoter	transcription, DNA-dependent	nucleoplasm (transcription factor TFIIIC complex)	DNA binding
201	Eukaryotic translation initiation factor 3 subunit M OS=Homo sapiens GN=EIF3M PE=1 SV=1	EIF3M_HUMAN		translational initiation	translational initiation		translation initiation factor activity
202	Pre-mRNA-splicing factor SPF27 OS=Homo sapiens GN=BCAS2 PE=1 SV=1	SPF27_HUMAN		RNA splicing, via transesterification reactions	RNA splicing, via transesterification reactions	nucleolus (spliceosome)	protein binding
203	Origin recognition complex subunit 2 OS=Homo sapiens GN=ORC2 PE=1 SV=2	ORC2_HUMAN	cell cycle checkpoint	M/G1 transition of mitotic cell cycle/cell cycle checkpoint	DNA replication	nucleoplasm (inner kinetochore of condensed chromosome)	protein binding
204	Heterogeneous nuclear ribonucleoprotein H2 OS=Homo sapiens GN=HNRNPH2 PE=1 SV=1	HNRH2_HUMAN		RNA splicing	RNA splicing	nucleoplasm	nucleotide binding
205	Transportin-2 OS=Homo sapiens GN=TNPO2 PE=1 SV=3	TNPO2_HUMAN		intracellular protein transport		nucleus	nuclear localization sequence binding
206	Cofilin-1 OS=Homo sapiens GN=CFL1 PE=1 SV=3	COF1_HUMAN	blood coagulation	cytoskeleton organization/blood coagulation	protein amino acid phosphorylation	nuclear matrix	actin binding
207	Cell division cycle protein 27 homolog OS=Homo sapiens GN=CDC27 PE=1 SV=2	CDC27_HUMAN	cell cycle checkpoint	cell proliferation/cell cycle checkpoint	anaphase-promoting complex-dependent proteasomal ubiquitin-dependent protein catabolic process	nucleoplasm	protein phosphatase binding
208	ATP-dependent RNA helicase DDX3Y OS=Homo sapiens GN=DDX3Y PE=1 SV=2	DDX3Y_HUMAN				nucleus	RNA binding
