# Supplementary material for: Promoter trapping method: transcription factor purification using human telomerase reverse transcriptase promoter
Source: Proteome Sci. 2014 Nov 18;12:53. doi: 10.1186/s12953-014-0053-2 (PMC4240814; doi:10.1186/s12953-014-0053-2)
Supplement: Additional file 2: — Common Proteins Identified in Cell Lines HEK293 and HeLa using the hTERT Promoter. A chart comprised of 60 proteins that were identified in both HEK293 and HeLa cell lines. Proteins were chosen based on a minimum of 99% protein probability using Scaffold version 3.6.2. A significant difference in spectral counts, based on a 95% confidence interval calculated by ANOVA, was denoted by an asterisk. [file 12953_2014_53_MOESM2_ESM.xlsx]

## Sheet: Sheet1
#	Bio View: Identified Proteins	Accession Number	UniProtKB/Swiss-Prot URL	biological regulation	cellular process/biological regulation	metabolic process	organelle part	molecular function
1	Actin, cytoplasmic 2 OS=Homo sapiens GN=ACTG1 PE=1 SV=1	ACTG_HUMAN	http://www.uniprot.org/uniprot/P63261	blood coagulation	sarcomere organization/blood coagulation		filamentous actin (cytoskeleton)	structural constituent of cytoskeleton
2	Activated RNA polymerase II transcriptional coactivator p15 OS=Homo sapiens GN=SUB1 PE=1 SV=3	TCP4_HUMAN	http://www.uniprot.org/uniprot/P53999	regulation of transcription from RNA polymerase II promoter	transcription, DNA-dependent/regulation of transcription from RNA polymerase II promoter	transcription, DNA-dependent	transcription factor complex (nucleus)	transcription coactivator activity
3	ATP-citrate synthase OS=Homo sapiens GN=ACLY PE=1 SV=3	ACLY_HUMAN	http://www.uniprot.org/uniprot/P53396	positive regulation of cellular metabolic process	ATP catabolic process/positive regulation of cellular metabolic process	triacylglycerol biosynthetic process	nucleolus	cofactor binding
4	Cleavage and polyadenylation specificity factor subunit 6 OS=Homo sapiens GN=CPSF6 PE=1 SV=2	CPSF6_HUMAN	http://www.uniprot.org/uniprot/Q16630		protein tetramerization	mRNA polyadenylation	nucleolus	nucleotide binding
5	DAZ-associated protein 1 OS=Homo sapiens GN=DAZAP1 PE=1 SV=1	DAZP1_HUMAN	http://www.uniprot.org/uniprot/Q96EP5		cell differentiation		nucleolus	nucleotide binding
6	DNA-dependent protein kinase catalytic subunit OS=Homo sapiens GN=PRKDC PE=1 SV=3	PRKDC_HUMAN	http://www.uniprot.org/uniprot/P78527	positive regulation of transcription from RNA polymerase II promoter	B cell lineage commitment/positive regulation of transcription from RNA polymerase II promoter	protein modification process	transcription factor complex (nucleolus)	protein kinase activity
7	ELAV-like protein 1 OS=Homo sapiens GN=ELAVL1 PE=1 SV=2	ELAV1_HUMAN	http://www.uniprot.org/uniprot/Q15717	positive regulation of translation	gene expression/positive regulation of translation	RNA metabolic process	nucleoplasm	AU-rich element binding
8	Exosome complex exonuclease RRP44 OS=Homo sapiens GN=DIS3 PE=1 SV=2	RRP44_HUMAN	http://www.uniprot.org/uniprot/Q9Y2L1		gene expression	RNA metabolic process	nucleolus	RNA binding
9	Far upstream element-binding protein 1 OS=Homo sapiens GN=FUBP1 PE=1 SV=3	FUBP1_HUMAN	http://www.uniprot.org/uniprot/Q96AE4	positive regulation of gene expression	transcription from RNA polymerase II promoter/positive regulation of gene regulation	transcription from RNA polymerase II promoter	nucleolus (nucleus)	transcription factor activity
10	Far upstream element-binding protein 2 OS=Homo sapiens GN=KHSRP PE=1 SV=4	FUBP2_HUMAN	http://www.uniprot.org/uniprot/Q92945	regulation of transcription, DNA-dependent	gene expression/regulation of transcription, DNA-dependent	mRNA metabolic process	nucleolus (nucleoplasm)	RNA binding
11	Fatty acid synthase OS=Homo sapiens GN=FASN PE=1 SV=3	FAS_HUMAN	http://www.uniprot.org/uniprot/P49327	positive regulation of cellular metabolic process	fatty acid biosynthetic process/positive regulation of cellular metabolic process	triacylglycerol biosynthetic process	melanosome	nucleotide binding
12	Filamin-A OS=Homo sapiens GN=FLNA PE=1 SV=4	FLNA_HUMAN	http://www.uniprot.org/uniprot/P21333	negative regulation of transcription factor activity	platelet activation/negative regualtion of transcription factor activity	protein stabilization	Myb complex (nucleus)	signal transducer activity
13	Glyceraldehyde-3-phosphate dehydrogenase OS=Homo sapiens GN=GAPDH PE=1 SV=3	G3P_HUMAN	http://www.uniprot.org/uniprot/P04406	protein stabilization	microtubule cytoskeleton organization/protein stabilization	gluconeogenesis	nucleus	glyceraldehyde-3-phosphate dehydrogenase (phosphorylating) activity
14	Heat shock 70 kDa protein 1A/1B OS=Homo sapiens GN=HSPA1A PE=1 SV=5	HSP71_HUMAN	http://www.uniprot.org/uniprot/P08107	negative regulation of cell growth	gene expression/negative regulation of cell growth	protein refolding	nuclear speck	ubiquitin protein ligase binding
15	Heterogeneous nuclear ribonucleoprotein A/B OS=Homo sapiens GN=HNRNPAB PE=1 SV=2	ROAA_HUMAN	http://www.uniprot.org/uniprot/Q99729	epithelial to mesenchymal transition	epithelial to mesenchymal transition		nucleolus (nucleus)	transcription factor activity
16	Heterogeneous nuclear ribonucleoprotein A0 OS=Homo sapiens GN=HNRNPA0 PE=1 SV=1	ROA0_HUMAN	http://www.uniprot.org/uniprot/Q13151		gene expression	mRNA processing	nucleolus	AU-rich element binding
17	Heterogeneous nuclear ribonucleoprotein A1 OS=Homo sapiens GN=HNRNPA1 PE=1 SV=5	ROA1_HUMAN	http://www.uniprot.org/uniprot/P09651		gene expression	alternative nuclear mRNA splicing, via spliceosome	nucleoplasm (intermediate filament cytoskeleton)	single-stranded DNA binding
18	Heterogeneous nuclear ribonucleoprotein A3 OS=Homo sapiens GN=HNRNPA3 PE=1 SV=2	ROA3_HUMAN	http://www.uniprot.org/uniprot/P51991		RNA splicing	RNA splicing	nucleoplasm	nucleotide binding
19	Heterogeneous nuclear ribonucleoprotein D0 OS=Homo sapiens GN=HNRNPD PE=1 SV=1	HNRPD_HUMAN	http://www.uniprot.org/uniprot/Q14103	positive regulation of transcription, DNA-dependent	gene expression/positive regulation of transcription, DNA-dependent	RNA metabolic process	nucleolus (nucleus)	RNA binding
20	Heterogeneous nuclear ribonucleoprotein D-like OS=Homo sapiens GN=HNRPDL PE=1 SV=3	HNRDL_HUMAN	http://www.uniprot.org/uniprot/O14979	regulation of transcription, DNA-dependent	transcription, DNA-dependent/regulation of transcription, DNA-dependent	transcription, DNA-dependent	nucleus	double-stranded DNA binding
21	Heterogeneous nuclear ribonucleoprotein F OS=Homo sapiens GN=HNRNPF PE=1 SV=3	HNRPF_HUMAN	http://www.uniprot.org/uniprot/P52597	regulation of RNA splicing	gene expression/regulation of RNA splicing	nuclear mRNA splicing, via spliceosome	nucleolus	single-stranded RNA binding
22	Heterogeneous nuclear ribonucleoprotein H OS=Homo sapiens GN=HNRNPH1 PE=1 SV=4	HNRH1_HUMAN	http://www.uniprot.org/uniprot/P31943	regulation of RNA splicing	gene expression/regulation of RNA-splicing	nuclear mRNA splicing, via spliceosome	nucleolus	poly(U) binding
23	Heterogeneous nuclear ribonucleoprotein K OS=Homo sapiens GN=HNRNPK PE=1 SV=1	HNRPK_HUMAN	http://www.uniprot.org/uniprot/P61978	positive regulation of low-density lipoprotein receptor biosynthetic process	gene expression/positive regulation of transcription, DNA-dependent	nuclear mRNA splicing, via spliceosome	nucleolus (nuclear chromatin)	single-stranded DNA binding
24	Heterogeneous nuclear ribonucleoprotein L OS=Homo sapiens GN=HNRNPL PE=1 SV=2	HNRPL_HUMAN	http://www.uniprot.org/uniprot/P14866		gene expression	RNA processing	nucleoplasm (pronucleus)	nucleotide binding
25	Heterogeneous nuclear ribonucleoprotein Q OS=Homo sapiens GN=SYNCRIP PE=1 SV=2	HNRPQ_HUMAN	http://www.uniprot.org/uniprot/O60506		RNA processing	nuclear mRNA splicing, via spliceosome	nucleoplasm	poly(A) binding
26	Heterogeneous nuclear ribonucleoprotein R OS=Homo sapiens GN=HNRNPR PE=1 SV=1	HNRPR_HUMAN	http://www.uniprot.org/uniprot/O43390		gene expression	mRNA processing	nucleolus (nucleoplasm)	nucleotide binding
27	Heterogeneous nuclear ribonucleoprotein U OS=Homo sapiens GN=HNRNPU PE=1 SV=6	HNRPU_HUMAN	http://www.uniprot.org/uniprot/Q00839		gene expression	nuclear mRNA splicing, via spliceosome	nucleoplasm	ATP binding
28	Heterogeneous nuclear ribonucleoproteins A2/B1 OS=Homo sapiens GN=HNRNPA2B1 PE=1 SV=2	ROA2_HUMAN	http://www.uniprot.org/uniprot/P22626		gene expression	mRNA processing	nucleolus (nucleoplasm)	single-stranded telomeric DNA binding
29	High mobility group protein B1 OS=Homo sapiens GN=HMGB1 PE=1 SV=3	HMGB1_HUMAN	http://www.uniprot.org/uniprot/P09429	positive regulation of caspase activity	cell structure disassembly during apoptosis/positive regulation of caspase activity	DNA fragmentation during apoptosis	nucleoplasm (transcriptional repressor complex, condensed chromosome)	transcription factor activity
30	High mobility group protein HMG-I/HMG-Y OS=Homo sapiens GN=HMGA1 PE=1 SV=3	HMGA1_HUMAN	http://www.uniprot.org/uniprot/P17096	negative regulation of chromatin silencing	base-excision repair/negative regulation of chromatin silencing	transcription, DNA-dependent	nucleoplasm (transcription factor complex)	DNA-(apurinic or apyrimidinic site) lyase activity
31	Histone H2B type 1-M OS=Homo sapiens GN=HIST1H2BM PE=1 SV=3	H2BFS_HUMAN	http://www.uniprot.org/uniprot/P57053		nucleosome assembly		nucleosome	DNA binding
32	Insulin-like growth factor 2 mRNA-binding protein 1 OS=Homo sapiens GN=IGF2BP1 PE=1 SV=2	IF2B1_HUMAN	http://www.uniprot.org/uniprot/Q9NZI8	regulation of cytokine biosynthetic process	regulation of mRNA stability involved in response to stress/regulation of cytokine biosynthetic process	regulation of mRNA stability involved in response to stress	nucleolus (intracellular membrane-bounded organelle)	mRNA 3'-UTR binding
33	Interleukin enhancer-binding factor 2 OS=Homo sapiens GN=ILF2 PE=1 SV=2	ILF2_HUMAN	http://www.uniprot.org/uniprot/Q12905	positive regulation of transcription, DNA-dependent	transcription, DNA-dependent/positive regulation of transcription, DNA-dependent	transcription, DNA-dependent	nucleolus	transferase activity
34	Matrin-3 OS=Homo sapiens GN=MATR3 PE=1 SV=2	MATR3_HUMAN	http://www.uniprot.org/uniprot/P43243				nuclear inner membrane	structural molecule activity
35	Non-POU domain-containing octamer-binding protein OS=Homo sapiens GN=NONO PE=1 SV=4	NONO_HUMAN	http://www.uniprot.org/uniprot/Q15233	regulation of transcription, DNA-dependent	DNA repair/regulation of transcription, DNA dependent	transcription, DNA-dependent	nuclear matrix (nucleus)	identical protein binding
36	Nucleolar RNA helicase 2 OS=Homo sapiens GN=DDX21 PE=1 SV=5	DDX21_HUMAN	http://www.uniprot.org/uniprot/Q9NR30				nucleolus	ATP-dependent RNA helicase activity
37	Nucleolysin TIAR OS=Homo sapiens GN=TIAL1 PE=1 SV=1	TIAR_HUMAN	http://www.uniprot.org/uniprot/Q01085	positive regulation of cell proliferation	stem cell division/positive regulation of cell proliferation		nucleus (lysosome)	nucleotide binding
38	Poly [ADP-ribose] polymerase 1 OS=Homo sapiens GN=PARP1 PE=1 SV=4	PARP1_HUMAN	http://www.uniprot.org/uniprot/P09874	negative regulation of transcription from RNA polymerase II promoter	transforming growth factor beta receptor signaling pathway/negative regulation of transcription from RNA polymerase II promoter	transcription, DNA-dependent	transcription factor complex (nucleolus)	NAD+ ADP-ribosyltransferase activity
39	Poly(rC)-binding protein 1 OS=Homo sapiens GN=PCBP1 PE=1 SV=2	PCBP1_HUMAN	http://www.uniprot.org/uniprot/Q15365		RNA splicing	RNA splicing	nucleoplasm	single-stranded DNA binding
40	Poly(rC)-binding protein 2 OS=Homo sapiens GN=PCBP2 PE=1 SV=1	PCBP2_HUMAN	http://www.uniprot.org/uniprot/Q15366	negative regulation of type I interferon production	gene expression/negative regulation of type I interferon production	RNA splicing	nucleolus	enzyme binding
41	Polypyrimidine tract-binding protein 1 OS=Homo sapiens GN=PTBP1 PE=1 SV=1	PTBP1_HUMAN	http://www.uniprot.org/uniprot/P26599	negative regulation of muscle cell differentiation	gene expression/negative regulation of muscle cell differentiation	mRNA processing	nucleolus	nucleotide binding
42	Probable ATP-dependent RNA helicase DDX17 OS=Homo sapiens GN=DDX17 PE=1 SV=2	DDX17_HUMAN	http://www.uniprot.org/uniprot/Q92841	positive regulation of transcription from RNA polymerase II promoter	transcription, DNA-dependent/positive regulation of transcription from RNA polymerase II promoter\	transcription, DNA-dependent	nucleolus	transcription coactivator activity
43	Putative RNA-binding protein 3 OS=Homo sapiens GN=RBM3 PE=1 SV=1	RBM3_HUMAN	http://www.uniprot.org/uniprot/P98179	regulation of translation	RNA processing/regulation of translation	RNA processing	large ribosomal subunit (nucleus)	nucleotide binding
44	Serine-threonine kinase receptor-associated protein OS=Homo sapiens GN=STRAP PE=1 SV=1	STRAP_HUMAN	http://www.uniprot.org/uniprot/Q9Y3F4	negative regulation of transcription from RNA polymerase II promoter	transforming growth factor beta receptor signaling pathway/negative regulation of transcription from RNA polymerase II promoter	RNA splicing	spliceosome (nucleus)	receptor binding
45	Small nuclear ribonucleoprotein E OS=Homo sapiens GN=SNRPE PE=1 SV=1	RUXE_HUMAN	http://www.uniprot.org/uniprot/P62304		gene expression	RNA metabolic process	nucleoplasm (U12-dependent sliceosome)	RNA binding
46	Small nuclear ribonucleoprotein G OS=Homo sapiens GN=SNRPG PE=1 SV=1	RUXG_HUMAN	http://www.uniprot.org/uniprot/P62308		gene expression	RNA metabolic process	nucleoplasm (U12-dependent sliceosome)	RNA binding
47	Small nuclear ribonucleoprotein Sm D2 OS=Homo sapiens GN=SNRPD2 PE=1 SV=1	SMD2_HUMAN	http://www.uniprot.org/uniprot/P62316		gene expression	RNA metabolic process	nucleoplasm (small nuclear ribonucleoprotein complex)	protein binding
48	Small nuclear ribonucleoprotein Sm D3 OS=Homo sapiens GN=SNRPD3 PE=1 SV=1	SMD3_HUMAN	http://www.uniprot.org/uniprot/P62318		gene expression	ncRNA metabolic process	nucleoplasm (small nuclear ribonucleoprotein complex)	enzyme binding
49	Small nuclear ribonucleoprotein-associated protein N OS=Homo sapiens GN=SNRPN PE=1 SV=1	RSMN_HUMAN	http://www.uniprot.org/uniprot/P63162		RNA splicing	RNA splicing	small nuclear ribonucleoprotein complex	RNA binding
50	Spectrin beta chain, non-erythrocytic 1 OS=Homo sapiens GN=SPTBN1 PE=1 SV=2	SPTB2_HUMAN	http://www.uniprot.org/uniprot/Q01082	SMAD protein nuclear translocation	common-partner SMAD protein phosphorylation/SMAD protein nuclear translocation	common-partner SMAD protein phosphorylation	nucleolus	structural constituent of cytoskeleton
51	Splicing factor 3B subunit 3 OS=Homo sapiens GN=SF3B3 PE=1 SV=4	SF3B3_HUMAN	http://www.uniprot.org/uniprot/Q15393		gene expression	mRNA processing	nucleoplasm (small nuclear ribonucleoprotein complex)	nucleic acid binding
52	Staphylococcal nuclease domain-containing protein 1 OS=Homo sapiens GN=SND1 PE=1 SV=1	SND1_HUMAN	http://www.uniprot.org/uniprot/Q7KZF4	gene silencing by RNA	transcription, DNA-dependent/gene silencing by RNA	transcription, DNA-dependent	nucleus (melanosome)	nuclease activity
53	SWI/SNF complex subunit SMARCC2 OS=Homo sapiens GN=SMARCC2 PE=1 SV=1	SMRC2_HUMAN	http://www.uniprot.org/uniprot/Q8TAQ2	regulation of transcription from RNA polymerase II promoter	transcription, DNA-dependent/regulation of transcription from RNA polymerase II promoter	transcription, DNA-dependent	nucleolus	transcription coactivator activity
54	Transitional endoplasmic reticulum ATPase OS=Homo sapiens GN=VCP PE=1 SV=4	TERA_HUMAN	http://www.uniprot.org/uniprot/P55072	caspase activation	retrograde protein transport, ER to cytosol/caspase activation	protein amino acid N-linked glycosylation via asparagine	nucleolus (nucleus)	ATPase activity
55	Tubulin alpha-1B chain OS=Homo sapiens GN=TUBA1B PE=1 SV=1	TBA1B_HUMAN	http://www.uniprot.org/uniprot/P68363		protein polymerization	cellular protein metabolic process	microtubule	GTPase activity
56	Tubulin beta chain OS=Homo sapiens GN=TUBB PE=1 SV=2	TBB5_HUMAN	http://www.uniprot.org/uniprot/P07437	natural killer cell mediated cytotoxicity	cell motion/natural killer cell mediated cytotoxity		nuclear envelope lumen	GTPase activity
57	U1 small nuclear ribonucleoprotein 70 kDa OS=Homo sapiens GN=SNRNP70 PE=1 SV=2	RU17_HUMAN	http://www.uniprot.org/uniprot/P08621	regulation of RNA splicing	gene expression/regulation of RNA splicing	mRNA processing	nucleoplasm (nuclear speck)	RNA binding
58	UPF0568 protein C14orf166 OS=Homo sapiens GN=C14orf166 PE=1 SV=1	CN166_HUMAN	http://www.uniprot.org/uniprot/Q9Y224	positive regulation of transcription from RNA polymerase II promoter	transcription, DNA-dependent/positive regulation of transcription from RNA polymerase II promoter	transcription, DNA-dependent	nucleolus (microtubule organizing center)	identical protein binding
59	WD repeat-containing protein 61 OS=Homo sapiens GN=WDR61 PE=1 SV=1	WDR61_HUMAN	http://www.uniprot.org/uniprot/Q9GZS3	positive regulation of transcription from RNA polymerase II promoter	Wnt receptor signaling pathway/positive regulation of transcription from RNA polymerase II promoter	transcription, DNA-dependent	Cdc73/Paf1 complex (nucleolus)	protein binding
60	X-ray repair cross-complementing protein 6 OS=Homo sapiens GN=XRCC6 PE=1 SV=2	XRCC6_HUMAN	http://www.uniprot.org/uniprot/P12956	telomere maintenance	telomere maintenance	double-strand break repair	transcription factor complex (nucleus)	5'-deoxyribose-5-phosphate lyase activity
